# Supplementary material for: One million years of glaciation and denudation history in west Greenland
Source: Nat Commun. 2017 Jan 18;8:14199. doi: 10.1038/ncomms14199 (PMC5253681; doi:10.1038/ncomms14199)
Supplement: Supplementary Data 1 — Sample information, exposure ages, and model output for each sample. This table provides an overview of all samples, the MCMC model has been applied to, and boulder samples from the same sites. Column 1 and 2 show sample name and elevation. Column 3 to 5 show simple exposure ages and 26 Al/10 Be ratio, where 26 Al data is available. Column 6 and 7 show the total denudation and the δ18 O threshold value for each bedrock sample, respectively. All exposure ages are calculated using the CRONUS Earth online calculators, Version 2.3, June 2016 [file ncomms14199-s2.xlsx]

## Sheet: Table for SI
Supplementary Data 1
1. Sample name	2. Elevation	3. 10Be age	4. 26Al age	5. 26Al/10Be		6. Total denudation			7. δ18O Threshold
	(m a.s.l.)	(kyr)	(kyr)	(ratio)		(m·Myr-1)			(per mil)
Corbett et al., 2013					1st	median	3rd	1st quartile	median	3rd quartile
GU041	898	80.978	67.736	5.4	1.4	2.3	3.525	3.7618	3.9247	4.1848
GU042	895	52.965	46.862	5.7	2.95	4.75	6.4	3.8298	4.0919	4.3915
GU043	857	52.321	49.379	6.2	4.225	5.775	7.775	3.988	4.2395	4.515
GU044	808	64.182	58.825	6	3.4	4.625	6.125	3.9875	4.2321	4.5049
GU045	776	43.38	35.769	5.1	2.65	4.675	6.75	3.7145	3.9131	4.2825
GU096	778	103.858	89.607	5.6	1.925	2.725	3.675	3.9641	4.1598	4.4403
GU100	74	22.52	23.991	7.6	-	-	-	-	-	-
GU103	998	83.935	71.643	5.5	1.7	2.95	3.95	3.8463	4.0621	4.3619
GU105	270	42.666	40.514	6.3	5.575	7.5	9.875	4.0155	4.2837	4.5377
GU106	498	33.668	32.252	6.3	6.4	9	12.125	3.9581	4.21	4.4754
GU110**	745	65.236	45.612	4.3	1.2	1.325	1.65	3.6146	3.6368	3.6846
GU111	325	73.745	61.187	5.3	1.625	2.975	4.525	3.764	3.96	4.3103
GU113	90	52.384	50.06	6.3	4.975	6.525	8.575	4.0522	4.2909	4.5316
GU108*	33	20.148	-	-	11.575	16.425	21.3	-	-	-
GU006*	539	16.684	-	-	-	-	-	-	-	-
GU091*	24	16.545	-	-	-	-	-	-	-	-
GU093*	91	16.081	-	-	-	-	-	-	-	-
GU095*	20	15.921	-	-	-	-	-	-	-	-
GU98	372	13.818	14.396	7	28.55	47.625	128.925	-	-	-
GU001	603	13.633	13.3	6.6	26.65	48.075	134.025	-	-	-
Boulders
GU092*	21	14.657	-
GU094*	90	11.358	-
GU097	774	19.716	19.656
GU099*	366	11.598	-
GU101*	71	11.406	-
GU102	980	45.642	37.39
GU107*	500	14.127	-
GU104	253	11.146	11.778
GU109*	27	16.548	-
GU112	325	20.756	19.661
GU114*	91	12.247	-
GU002	603	10.66	10.937
GU017*	539	12.9	-
Roberts et al., 2009
NAG01	856	152.003	133.654	5.95455	1.9	2.375	3.075	4.1864	4.3967	4.5518
NAG02	841	181.775	156.852	5.82147	1.525	1.975	2.55	4.1785	4.3908	4.5456
NAG03	755	70.024	61.55	6.04101	2.85	4.1	5.275	3.9507	4.1608	4.4424
NAG04	813	128.684	111.233	5.88362	1.975	2.475	3.275	4.0892	4.3022	4.5196
NAG05	746	37.249	34.071	6.3196	5.625	7.9	10.525	3.957	4.2289	4.5068
NAG06	574	26.486	24.455	6.39445	7.625	10.925	14.55	3.9238	4.1841	4.4988
NAG07	498	25.714	24.506	6.59989	9.825	13.95	21.35	4.0581	4.3947	4.7048
NAG08	449	33.849	30.021	6.13852	5.9	8.225	10.6	3.9184	4.1738	4.475
NAG09	359	23.255	22.551	6.72026	11.55	16.225	24.3	4.0926	4.4517	4.7334
NAG11**	431	33.766	26.619	5.46544	3.775	6.2	8.575	3.7033	3.8856	4.2357
NAG12	409	22.85	20.407	6.19364	8.775	12.925	16.475	3.893	4.1857	4.4992
NAG10*	230	20.719	-	-	11.3	15.55	20.25	-	-	-
NAG14*	309	18.87	-	-	12.175	17.625	23.525	-	-	-
NAG15*	150	17.266	-	-	16.15	23.425	34.375	-	-	-
NAG16*	339	12.461	-	-	-	-	-	-	-	-
NAG17*	243	13.039	-	-	-	-	-	-	-	-
Beel et al., 2016
13-GROR-36	1110	35.537	34.41	6.51993	6.025	8.175	10.7	3.9947	4.2769	4.5362
13-GROR-37	1248	70.954	61.319	5.77785	1.875	3.525	4.675	3.8223	4.0641	4.3661
13-GROR-39	1231	60.744	55.277	6.08653	3.275	4.6	6.1	3.9558	4.1892	4.4838
13-GROR-45	938	25.621	23.207	6.12903	6.775	10.225	13.15	3.8614	4.133	4.4182
13-GROR-46	864	21.514	21.74	6.78554	11.5	15.825	24.3	4.0763	4.4076	4.7019
13-GROR-57	1360	104.012	95.882	6.10313	2.35	3.05	4.075	4.077	4.3027	4.5202
13-GROR-58	1051	14.077	13.021	6.24288	23.7	41.95	118.825	-	-	-
13-GROR-59	1026	54.485	51.235	6.30329	4.325	5.575	7.675	4.0324	4.2536	4.5025
13-GROR-61	1200	52.8	52.685	6.67762	5.575	8.35	11	4.224	4.5545	4.8038
13-GROR-63	1183	50.054	45.211	6.0607	3.1	5.375	7.2	3.8658	4.146	4.4659
13-GROR-64	1147	34.597	33.979	6.60954	7	10.175	15.575	4.0778	4.4038	4.6971
13-GROR-65	1190	10.63	11.525	7.37455	34.975	61.325	160.3	-	-	-
13-GROR-69	1184	73.272	81.201	7.34204	5.425	7.1	7.975	4.5236	4.7216	4.8999
13-GROR-70	1497	305.543	311.093	6.40814	1.3	1.4	1.5	4.5207	4.5871	4.6483
13-GROR-71	1404	326.478	334.424	6.4076	1.25	1.3	1.4	4.5286	4.5936	4.6525
13-GROR-72	1208	238.307	221.281	5.97478	1.425	1.8	2	4.3864	4.519	4.6084
14-GROR-02	988	25.11	20.161	5.41682	6.375	9.75	12.475	3.7685	4.0713	4.3717
14-GROR-03	1162	42.56	40.051	6.30576	4.8	6.575	8.7	3.9611	4.2208	4.4937
14-GROR-14	1406	35.668	40.214	7.55456	-	-	-	-	-	-
14-GROR-15	1399	49.012	44.363	6.06865	3.225	5.325	7.15	3.8629	4.1137	4.4495
14-GROR-16	1558	112.09	100.102	5.93558	2.1	2.725	3.675	4.0598	4.2719	4.5148
14-GROR-17	1598	51.672	43.309	5.62219	1.95	3.225	5.525	3.6965	3.8609	4.2212
14-GROR-39	1545	55.537	45.109	5.45378	1.625	2.325	4.475	3.6741	3.7829	4.0881
14-GROR-40	1550	50.247	40.131	5.3631	1.8	2.55	4.225	3.6562	3.7443	4.0017
14-GROR-41	1613	85.112	70.042	5.48734	1.25	1.925	3.225	3.7515	3.8798	4.1489
14-GROR-43	1350	62.956	69.739	7.35432	6.55	8.3	9.35	4.514	4.7194	4.9066
Lane et al., 2014*
KA5	1964	91.316	92.767	6.90263	4.275	5.6	6.425	4.5006	4.7188	4.9042
KA3	1402	18.909	21.892	8.00248	-	-	-	-	-	-
Boulders
KA6*	276	12.067	-
KA17*	69	7.008	-
KA19*	148	6.622	-
KA20*	400	5.285	-
Roberts et al., 2013
UBE13	756	23.383	4.353	1.30049	47.925	90.8	154.575	3.7936	4.0323	4.3261
UBE22	1142	93.16	81.086	6.53	2.625	3.5	4.975	4.0592	4.3268	4.6098
IKE8	810	87.341	72.371	5.7	1.65	2.85	3.75	3.8555	4.0511	4.3306
IKE9	807	36.509	38.128	7.1988	9.175	13.825	16.65	4.3377	4.628	4.857
IKE17	1170	117.553	110.783	6.39	2.575	3.325	3.95	4.265	4.4788	4.586
IKE10*	642	11.153	-	-	-	-	-	-	-	-
IKE13*	163	9.271	-	-	-	-	-	-	-	-
IKE22*	39	9.504	-	-	-	-	-	-	-	-
IKE24*	120	10.994	-	-	-	-	-	-	-	-
Boulders
UBE7	485	26.566	22.927
UBE11*	688	41.929	-
UBE14	770	11.786	12.661
UBE18	975	29.937	32.407
IKE1*	956	10.881	-
IKE6*	129	11.066	-
IKE18	1182	115.564	106.849
Winsor et al., 2015*
Boulders
SM-7-2009	149	14.52	-
SM-8-2009	149	10.228	-
SM-6-2009	158	15.329	-
SM-9-2009	158	13.61	-
SM-1-2009	588	37.555	-
SM-4-2009	591	36.876	-
SM-5-2009	591	33.284	-
SM-2-2009	592	17.894	-
SM-3-2009	592	37.672	-
*only 10Be data available
**Excluded from exposure history modeling based on Chauvenet's Criterion on d18O-value
Supplementary References
1Corbett, L. B., Bierman, P. R., Graly, J. A., Neumann, T. A. & Rood, D. H. Constraining landscape history and glacial erosivity using paired cosmogenic nuclides in Upernavik, Northwest Greenland. Bull. Geol. Soc. Am. 125, 1539–1553 (2013)
2Roberts, D. H. et al. Ice sheet extent and early deglacial history of the southwestern sector of the Greenland Ice Sheet. Quat. Sci. Rev. 28, 2760–2773 (2009)
3Beel, C. R., Lifton, N. A., Briner, J. P. & Goehring, B. M. Quaternary evolution and ice sheet history of contrasting landscapes in Uummannaq and Sukkertoppen, western Greenland. Quat. Sci. Rev. 149, 248–258 (2016).
4Lane, T. P. et al. Controls upon the Last Glacial Maximum deglaciation of the northern Uummannaq Ice Stream System, West Greenland. Quat. Sci. Rev. 92, 324–344 (2014)
5Roberts, D. H., Rea, B. R., Lane, T. P., Schnabel, C. & Rodés, A. New constraints on Greenland ice sheet dynamics during the last glacial cycle: Evidence from the Uummannaq ice stream system. J. Geophys. Res. Earth Surf. 118, 519–541 (2013)
6Winsor, K., Carlson, A. E., Caffee, M. W. & Rood, D. H. Rapid last-deglacial thinning and retreat of the marine-terminating southwestern Greenland ice sheet. Earth Planet. Sci. Lett. 426, 1–12 (2015).
